# Supplementary material for: Design, Synthesis, and Evaluation of a Set of Carboxylic Acid and Phosphate Prodrugs Derived from HBV Capsid Protein Allosteric Modulator NVR 3-778
Source: Molecules. 2022 Sep 14;27(18):5987. doi: 10.3390/molecules27185987 (PMC9505734; doi:10.3390/molecules27185987)
Supplement: Supplementary file 1 [file molecules-27-05987-s001.zip]

Archive with 1 entries (1 files):
- molecules-1903088-supplementary.pdf
